# Supplementary material for: Dieckol Attenuated Glucocorticoid-Induced Muscle Atrophy by Decreasing NLRP3 Inflammasome and Pyroptosis
Source: Int J Mol Sci. 2021 Jul 28;22(15):8057. doi: 10.3390/ijms22158057 (PMC8348567; doi:10.3390/ijms22158057)
Supplement: Supplementary file 1 [file ijms-22-08057-s001.zip]

Archive with 1 entries (1 files):
- ijms-1313292-supplementary.pdf
